# Supplementary material for: Real-World Efficacy of Intravitreal Faricimab for Diabetic Macular Edema: A Systematic Review
Source: J Pers Med. 2024 Aug 28;14(9):913. doi: 10.3390/jpm14090913 (PMC11432955; doi:10.3390/jpm14090913)
Supplement: Supplementary file 1 [file jpm-14-00913-s001.zip]

Archive with 1 entries (1 files):
- jpm-3153659-Supplementary File S1.pdf
